# Supplementary material for: Point-of-Care Ultrasound-Guided Protocol to Confirm Central Venous Catheter Placement in Pediatric Patients Undergoing Cardiothoracic Surgery: A Prospective Feasibility Study
Source: J Clin Med. 2021 Dec 20;10(24):5971. doi: 10.3390/jcm10245971 (PMC8706795; doi:10.3390/jcm10245971)
Supplement: Supplementary file 1 [file jcm-10-05971-s001.zip]

Archive with 1 entries (1 files):
- jcm-1504441 supplementary.mp4
